# Supplementary material for: Examining Socioeconomic and Computational Aspects of Vaccine Pharmacovigilance
Source: Biomed Res Int. 2019 Feb 19;2019:6576483. doi: 10.1155/2019/6576483 (PMC6399563; doi:10.1155/2019/6576483)
Supplement: Supplementary 1 — File name and format: Additional_File_1.txt. Title: Occurrence of reactions in VAERS. Description: Tab separated file containing the number of VAEs in which each reaction was reported. [file 6576483.f1.zip › Additional_File_1.txt]

num_vaes	symptoms
100453	PYREXIA
64753	INJECTION SITE ERYTHEMA
49830	NO ADVERSE EVENT
47377	INJECTION SITE PAIN
43628	PAIN
42286	RASH
41751	INJECTION SITE SWELLING
39648	ERYTHEMA
36607	HEADACHE
30612	PRURITUS
28847	VOMITING
28337	URTICARIA
27720	INCORRECT PRODUCT STORAGE
26895	NAUSEA
25999	DIZZINESS
25033	INJECTION SITE WARMTH
22454	PAIN IN EXTREMITY
21544	INJECTION SITE OEDEMA
20054	MYALGIA
19150	CHILLS
18023	FATIGUE
17844	INJECTION SITE HYPERSENSITIVITY
17626	ASTHENIA
17114	ARTHRALGIA
17013	DYSPNOEA
16105	DIARRHOEA
15789	MALAISE
15435	OEDEMA PERIPHERAL
14039	CONVULSION
13881	SWELLING
13320	PARAESTHESIA
13116	COUGH
13014	INFECTION
12921	INJECTION SITE INDURATION
12783	SYNCOPE
12771	CRYING
12549	DRUG INEFFECTIVE
12069	PALLOR
11881	INJECTION SITE REACTION
10767	SKIN WARM
10590	CELLULITIS
10456	VASODILATATION
10380	INJECTION SITE MASS
10221	AGITATION
9470	HYPOAESTHESIA
9466	FEELING HOT
9326	INJECTION SITE PRURITUS
9060	TREMOR
8471	HYPERHIDROSIS
8409	HERPES ZOSTER
8060	INAPPROPRIATE SCHEDULE OF DRUG ADMINISTRATION
8034	SCREAMING
7983	BODY TEMPERATURE INCREASED
7850	SOMNOLENCE
7843	RASH ERYTHEMATOUS
7759	LYMPHADENOPATHY
7757	IRRITABILITY
7481	OEDEMA
7389	INJECTION SITE RASH
7349	LOSS OF CONSCIOUSNESS
7029	HYPERSENSITIVITY
6905	INCORRECT STORAGE OF DRUG
6869	RASH MACULO-PAPULAR
6783	TENDERNESS
6739	ABDOMINAL PAIN
6327	LABORATORY TEST ABNORMAL
6136	HYPOTONIA
6070	CHEST PAIN
6066	NECK PAIN
6040	IMMEDIATE POST-INJECTION REACTION
5994	BACK PAIN
5853	MUSCULAR WEAKNESS
5796	CONDITION AGGRAVATED
5670	UNEVALUABLE EVENT
5609	DERMATITIS BULLOUS
5523	MUSCULOSKELETAL STIFFNESS
5282	HYPOKINESIA
5234	WRONG DRUG ADMINISTERED
5160	RASH GENERALISED
5033	INSOMNIA
5028	INFLUENZA LIKE ILLNESS
5012	DECREASED APPETITE
4931	BLISTER
4911	LETHARGY
4826	GAIT DISTURBANCE
4764	VIRAL INFECTION
4701	MUSCULOSKELETAL PAIN
4637	INJECTED LIMB MOBILITY DECREASED
4522	CYANOSIS
4436	FEBRILE CONVULSION
4378	INFLUENZA
4301	OROPHARYNGEAL PAIN
4257	ANOREXIA
4238	RASH PRURITIC
4226	MOBILITY DECREASED
4162	LOCAL SWELLING
4149	EXPIRED DRUG ADMINISTERED
4100	RASH MACULAR
4057	PHARYNGITIS
4035	LOCAL REACTION
3956	RHINORRHOEA
3891	DRUG ADMINISTERED TO PATIENT OF INAPPROPRIATE AGE
3871	RASH PAPULAR
3868	RASH VESICULAR
3791	INDURATION
3777	FALL
3731	WHEEZING
3696	PERIPHERAL SWELLING
3630	FACE OEDEMA
3611	FEELING ABNORMAL
3546	CHEST DISCOMFORT
3503	BLOOD TEST
3456	ACTIVITIES OF DAILY LIVING IMPAIRED
3450	ABDOMINAL PAIN UPPER
3431	MUSCLE SPASMS
3382	SWELLING FACE
3352	GUILLAIN-BARRE SYNDROME
3310	PNEUMONIA
3248	HEART RATE INCREASED
3214	WHITE BLOOD CELL COUNT INCREASED
3188	RHINITIS
3142	INJECTION SITE INFLAMMATION
3046	STUPOR
3021	EXPIRED PRODUCT ADMINISTERED
2995	APNOEA
2963	MUSCLE TWITCHING
2932	LABORATORY TEST
2888	FULL BLOOD COUNT
2887	SKIN ULCER
2879	SKIN DISCOLOURATION
2863	FLUSHING
2859	DRUG EXPOSURE DURING PREGNANCY
2787	DYSKINESIA
2766	DEATH
2750	CONTUSION
2735	GAZE PALSY
2722	LABORATORY TEST NORMAL
2722	TACHYCARDIA
2707	MEDICATION ERROR
2700	INJECTION SITE URTICARIA
2677	SLEEP DISORDER
2557	HYPERTONIA
2534	THROAT TIGHTNESS
2528	PALPITATIONS
2521	INCORRECT DOSE ADMINISTERED
2506	ANXIETY
2505	FULL BLOOD COUNT NORMAL
2501	ASTHMA
2479	UNRESPONSIVE TO STIMULI
2476	AUTISM
2475	HYPOTENSION
2459	VISION BLURRED
2455	SKIN LESION
2435	OTITIS MEDIA
2434	NASAL CONGESTION
2427	DYSPHAGIA
2422	BURNING SENSATION
2416	VACCINATION COMPLICATION
2406	DEHYDRATION
2380	INJECTION SITE CELLULITIS
2334	C-REACTIVE PROTEIN INCREASED
2307	INJECTION SITE VESICLES
2274	NUCLEAR MAGNETIC RESONANCE IMAGING
2263	VACCINATION FAILURE
2260	EYE SWELLING
2209	SPEECH DISORDER
2202	VARICELLA
2176	INFLAMMATION
2166	ABNORMAL BEHAVIOUR
2149	HYPERTENSION
2102	DISCOMFORT
2078	VERTIGO
2058	HAEMATOCHEZIA
2046	ARTHRITIS
2046	CONFUSIONAL STATE
2046	LIP SWELLING
2044	JOINT SWELLING
2023	EXPOSURE DURING PREGNANCY
2019	OCULAR HYPERAEMIA
2015	JOINT RANGE OF MOTION DECREASED
2000	INTUSSUSCEPTION
1988	DYSPHONIA
1983	PETECHIAE
1966	INJECTION SITE NODULE
1918	COMPUTERISED TOMOGRAM NORMAL
1910	BLOOD TEST NORMAL
1870	PHARYNGOLARYNGEAL PAIN
1840	ANAPHYLACTIC REACTION
1831	MIGRAINE
1823	PHARYNGEAL OEDEMA
1819	COLD SWEAT
1758	WEIGHT DECREASED
1757	ELECTROCARDIOGRAM NORMAL
1748	VARICELLA POST VACCINE
1740	FEELING COLD
1737	NUCLEAR MAGNETIC RESONANCE IMAGING NORMAL
1729	CHEST X-RAY NORMAL
1716	VACCINE POSITIVE RECHALLENGE
1699	PRESYNCOPE
1681	ABASIA
1679	RED BLOOD CELL SEDIMENTATION RATE INCREASED
1662	NASOPHARYNGITIS
1641	THROAT IRRITATION
1619	URINE ANALYSIS NORMAL
1617	PRURITUS GENERALISED
1616	PLATELET COUNT DECREASED
1601	BALANCE DISORDER
1597	STARING
1580	INCORRECT ROUTE OF DRUG ADMINISTRATION
1578	ELECTROENCEPHALOGRAM NORMAL
1572	PARALYSIS
1546	SKIN NODULE
1544	MYASTHENIC SYNDROME
1541	FACIAL PALSY
1538	EXTRA DOSE ADMINISTERED
1534	COMPUTERISED TOMOGRAM
1532	LEUKOCYTOSIS
1490	ECCHYMOSIS
1487	ERYTHEMA MULTIFORME
1486	ALANINE AMINOTRANSFERASE INCREASED
1472	EYE PAIN
1470	WHITE BLOOD CELL COUNT NORMAL
1438	ASPARTATE AMINOTRANSFERASE INCREASED
1428	UPPER RESPIRATORY TRACT INFECTION
1422	TINNITUS
1388	BLOOD PRESSURE INCREASED
1379	ELECTROCARDIOGRAM
1377	GRAND MAL CONVULSION
1373	ELECTROENCEPHALOGRAM ABNORMAL
1370	EAR PAIN
1365	NUCLEAR MAGNETIC RESONANCE IMAGING ABNORMAL
1363	LUMBAR PUNCTURE
1360	EYE MOVEMENT DISORDER
1356	SEIZURE
1344	POLYMERASE CHAIN REACTION
1334	BACTERIAL INFECTION
1316	THROMBOCYTOPENIA
1316	ENCEPHALITIS
1316	INTENSIVE CARE
1313	CONJUNCTIVITIS
1310	DISTURBANCE IN ATTENTION
1309	PHOTOPHOBIA
1303	DEPRESSED LEVEL OF CONSCIOUSNESS
1289	SEPSIS
1289	MENINGITIS
1282	X-RAY
1280	ABDOMINAL DISCOMFORT
1278	COMA
1271	NERVOUS SYSTEM DISORDER
1267	RESPIRATORY TRACT CONGESTION
1258	HAEMOGLOBIN NORMAL
1254	COORDINATION ABNORMAL
1252	ROTAVIRUS TEST POSITIVE
1252	VISUAL IMPAIRMENT
1244	HEAD INJURY
1243	SUDDEN INFANT DEATH SYNDROME
1239	BLOOD CULTURE NEGATIVE
1235	URINE ANALYSIS
1231	CONSTIPATION
1224	CHEST X-RAY
1215	SWOLLEN TONGUE
1211	NEUROPATHY
1197	EYELID OEDEMA
1190	INJECTION SITE DISCOLOURATION
1187	BRONCHITIS
1182	RESPIRATORY DISORDER
1178	NO REACTION ON PREVIOUS EXPOSURE TO DRUG
1177	INJECTION SITE BRUISING
1170	IMMUNOGLOBULIN THERAPY
1167	RESTLESSNESS
1160	MULTIPLE SCLEROSIS
1154	CSF TEST ABNORMAL
1151	METABOLIC FUNCTION TEST
1150	ANAEMIA
1145	C-REACTIVE PROTEIN NORMAL
1145	DEPRESSION
1141	BLOOD GLUCOSE NORMAL
1116	VISUAL DISTURBANCE
1115	GASTROINTESTINAL DISORDER
1087	NEURALGIA
1085	SINUSITIS
1083	ALOPECIA
1082	PARAESTHESIA ORAL
1082	OSTEOARTHRITIS
1079	EYE DISORDER
1074	AMNESIA
1061	DYSGEUSIA
1060	HYPOXIA
1047	RASH PUSTULAR
1039	LACRIMATION INCREASED
1034	BRADYCARDIA
1032	INJECTION SITE ABSCESS
1030	NUCLEAR MAGNETIC RESONANCE IMAGING BRAIN NORMAL
1029	BLOOD PRESSURE DECREASED
1028	HYPERVENTILATION
1026	HYPOTONIC-HYPORESPONSIVE EPISODE
1025	SNEEZING
1017	APHASIA
1011	ELECTROENCEPHALOGRAM
1007	INJECTION SITE HAEMATOMA
997	VACCINATION SITE SWELLING
992	DISORIENTATION
989	PLATELET COUNT NORMAL
987	DRUG ADMINISTERED AT INAPPROPRIATE SITE
987	SENSORY DISTURBANCE
985	JOINT STIFFNESS
979	AXILLARY PAIN
974	HYPERSOMNIA
970	EPISTAXIS
967	ULTRASOUND SCAN NORMAL
961	HAEMOGLOBIN DECREASED
949	URINARY TRACT INFECTION
947	GASTROENTERITIS
938	MASS
934	URINARY INCONTINENCE
924	MEMORY IMPAIRMENT
922	SURGERY
919	NERVOUSNESS
910	ABORTION SPONTANEOUS
908	BLOOD GLUCOSE INCREASED
897	NUCLEAR MAGNETIC RESONANCE IMAGING BRAIN ABNORMAL
897	MOVEMENT DISORDER
893	HAEMORRHAGE
890	INJECTION SITE HAEMORRHAGE
889	ANTIBODY TEST NEGATIVE
889	ULTRASOUND SCAN
886	VACCINATION SITE PAIN
885	EYE PRURITUS
885	INJURY
884	UNDERDOSE
868	EPILEPSY
862	RESPIRATORY ARREST
858	RASH MORBILLIFORM
854	COGNITIVE DISORDER
851	HYPOAESTHESIA ORAL
845	ECZEMA
844	DYSPEPSIA
839	VIITH NERVE PARALYSIS
838	DYSSTASIA
836	ABSCESS
835	LUNG DISORDER
829	PURPURA
824	HYPERAESTHESIA
817	NUCHAL RIGIDITY
815	CHEST X-RAY ABNORMAL
815	STREPTOCOCCUS TEST POSITIVE
807	SCAB
803	NODULE
799	PERTUSSIS
794	RED BLOOD CELL SEDIMENTATION RATE NORMAL
792	LARYNGOSPASM
791	ELECTROCARDIOGRAM ABNORMAL
791	ULTRASOUND SCAN ABNORMAL
788	HOT FLUSH
778	WHITE BLOOD CELL COUNT DECREASED
776	NEUROLOGICAL EXAMINATION NORMAL
773	HEPATIC FUNCTION ABNORMAL
770	SKIN DISORDER
767	CARDIAC ARREST
766	PERIPHERAL COLDNESS
763	BLOOD CREATINE PHOSPHOKINASE INCREASED
759	SKIN EXFOLIATION
757	IMMUNE SYSTEM DISORDER
753	ARTHROPATHY
749	DIPLOPIA
748	SENSATION OF HEAVINESS
747	IMPAIRED WORK ABILITY
744	ABDOMINAL DISTENSION
738	BONE PAIN
734	NIGHT SWEATS
732	DYSARTHRIA
731	LIMB DISCOMFORT
729	ROTAVIRUS INFECTION
728	EYE IRRITATION
723	METABOLIC FUNCTION TEST NORMAL
720	JAUNDICE
719	SERUM SICKNESS
717	DIFFICULTY IN WALKING
713	LISTLESS
710	RHEUMATOID ARTHRITIS
709	SKIN BURNING SENSATION
709	LYMPH NODE PAIN
704	VASCULITIS
693	X-RAY NORMAL
680	COMPUTERISED TOMOGRAM HEAD
680	CULTURE URINE NEGATIVE
677	GASTROENTERITIS ROTAVIRUS
675	ENCEPHALOPATHY
675	BLOOD CULTURE
675	NEUROPATHY PERIPHERAL
673	RESPIRATORY DISTRESS
671	STREPTOCOCCUS TEST NEGATIVE
671	ADVERSE EVENT
669	ANGIOEDEMA
667	LUMBAR PUNCTURE NORMAL
664	DIET REFUSAL
662	SHOCK
657	POSTURE ABNORMAL
656	HEPATITIS
655	ULTRASOUND ABDOMEN ABNORMAL
654	ANTINUCLEAR ANTIBODY NEGATIVE
651	BLINDNESS
644	THROMBOCYTOPENIC PURPURA
640	DRY SKIN
639	DRY MOUTH
635	PREGNANCY TEST POSITIVE
630	PRODUCTIVE COUGH
628	SMEAR CERVIX ABNORMAL
621	INJECTION SITE DISCOMFORT
621	PAIN IN JAW
619	RETCHING
617	CSF PROTEIN INCREASED
609	OPTIC NEURITIS
608	DEAFNESS
603	GENERAL PHYSICAL HEALTH DETERIORATION
600	EYE DISCHARGE
599	VASODILATION PROCEDURE
594	NEURODEVELOPMENTAL DISORDER
591	FAECES DISCOLOURED
589	EMOTIONAL DISTRESS
589	HEPATITIS B ANTIBODY NEGATIVE
588	SALIVARY HYPERSECRETION
587	PLATELET COUNT INCREASED
586	ECHOCARDIOGRAM NORMAL
584	MATERNAL EXPOSURE DURING PREGNANCY
583	HALLUCINATION
582	HAEMATOCRIT DECREASED
580	THIRST
578	DELIRIUM
576	DEMYELINATION
572	COMPUTERISED TOMOGRAM ABNORMAL
570	ENEMA ADMINISTRATION
567	HAEMATOCRIT NORMAL
566	MUSCLE TIGHTNESS
566	RESPIRATORY RATE INCREASED
564	URINE ANALYSIS ABNORMAL
564	LEUKOPENIA
563	BURSITIS
558	INJECTION SITE INFECTION
557	BLOOD CREATININE NORMAL
553	ELECTROMYOGRAM ABNORMAL
550	BLOOD CULTURE POSITIVE
550	ENDOTRACHEAL INTUBATION
548	GASTROOESOPHAGEAL REFLUX DISEASE
543	INJECTION SITE IRRITATION
543	FLATULENCE
541	TONGUE OEDEMA
541	VIRAL TEST NEGATIVE
540	MENTAL RETARDATION SEVERITY UNSPECIFIED
538	BLOOD LACTATE DEHYDROGENASE INCREASED
538	MUSCLE RIGIDITY
528	X-RAY ABNORMAL
528	HEMIPARESIS
528	OXYGEN SATURATION DECREASED
528	LIVER FUNCTION TEST ABNORMAL
527	EAR INFECTION
524	INFLUENZA VIRUS TEST NEGATIVE
523	AGGRESSION
522	BLOOD ALKALINE PHOSPHATASE INCREASED
521	MUCOUS STOOLS
520	ORAL INTAKE REDUCED
520	WRONG TECHNIQUE IN DRUG USAGE PROCESS
518	PRODUCT QUALITY ISSUE
516	DIABETES MELLITUS
515	SIMILAR REACTION ON PREVIOUS EXPOSURE TO DRUG
515	ADVERSE REACTION
513	CSF TEST NORMAL
513	NO THERAPEUTIC RESPONSE
511	CSF CULTURE NEGATIVE
510	HYPOVENTILATION
510	ACNE
510	NUCLEAR MAGNETIC RESONANCE IMAGING BRAIN
507	SYSTEMIC LUPUS ERYTHEMATOSUS
506	FOETAL DISORDER
506	HEART RATE DECREASED
505	VACCINATION SITE WARMTH
502	EAR DISORDER
502	MYDRIASIS
500	DYSURIA
499	MUMPS
498	VISUAL ACUITY REDUCED
497	COMPUTERISED TOMOGRAM HEAD NORMAL
490	ANGIONEUROTIC OEDEMA
488	MOUTH ULCERATION
487	SENSORY LOSS
485	THINKING ABNORMAL
483	AUTOPSY
482	OPISTHOTONUS
482	BLOOD ELECTROLYTES NORMAL
481	MECHANICAL VENTILATION
481	BLOOD SODIUM NORMAL
480	RED BLOOD CELL COUNT NORMAL
479	ABDOMINAL X-RAY
479	ANTINUCLEAR ANTIBODY
475	DRUG TOXICITY
474	BLOOD TEST ABNORMAL
468	BODY TEMPERATURE
466	SKIN REACTION
466	FIBROMYALGIA
465	MYELITIS TRANSVERSE
465	LIVER FUNCTION TEST NORMAL
463	HYPOREFLEXIA
463	POOR QUALITY SLEEP
461	DRUG ADMINISTRATION ERROR
459	HYPOAESTHESIA FACIAL
457	ATAXIA
457	PERSONALITY DISORDER
454	RHEUMATOID FACTOR NEGATIVE
453	AUTOIMMUNE DISORDER
453	C-REACTIVE PROTEIN
452	BLOOD CREATININE INCREASED
452	RED BLOOD CELL SEDIMENTATION RATE
451	BLOOD UREA NORMAL
451	STOMATITIS
450	NEUROLOGICAL SYMPTOM
450	GAMMA-GLUTAMYLTRANSFERASE INCREASED
450	HAEMATOMA
449	PAROTITIS
449	TONGUE DISORDER
446	CEREBROVASCULAR ACCIDENT
446	RESUSCITATION
444	WEIGHT BEARING DIFFICULTY
443	MYELITIS
443	ANAPHYLACTOID REACTION
442	AMBLYOPIA
439	PNEUMOCOCCAL BACTERAEMIA
439	GRIP STRENGTH DECREASED
437	IDIOPATHIC THROMBOCYTOPENIC PURPURA
437	HYPERPYREXIA
437	APATHY
436	BLOOD POTASSIUM NORMAL
435	RESPIRATORY FAILURE
433	ORAL HERPES
431	ARRHYTHMIA
431	SEIZURE LIKE PHENOMENA
429	ANTINUCLEAR ANTIBODY POSITIVE
429	BORRELIA TEST NEGATIVE
427	ALLERGY TO VACCINE
426	MUSCLE ATROPHY
424	SKIN IRRITATION
424	VOMITING PROJECTILE
420	PSYCHOMOTOR HYPERACTIVITY
418	BACTERIAL TEST NEGATIVE
416	POLLAKIURIA
415	DIARRHOEA HAEMORRHAGIC
412	BLOOD BILIRUBIN INCREASED
412	PHARYNGEAL ERYTHEMA
412	CULTURE NEGATIVE
412	DROOLING
411	NEUTROPHIL PERCENTAGE DECREASED
411	HUMAN PAPILLOMA VIRUS TEST POSITIVE
410	INFLUENZA A VIRUS TEST POSITIVE
410	SHOULDER PAIN
410	PAPULE
409	ELECTROMYOGRAM
409	NEUROLOGICAL EXAMINATION ABNORMAL
409	ECHOCARDIOGRAM
408	HYPOTHERMIA
408	PAPILLOMA VIRAL INFECTION
405	ALANINE AMINOTRANSFERASE NORMAL
405	ULTRASOUND ABDOMEN NORMAL
405	TONIC CLONIC MOVEMENTS
405	ALTERED STATE OF CONSCIOUSNESS
403	PERICARDITIS
401	MYOSITIS
401	LUMBAR PUNCTURE ABNORMAL
400	CAESAREAN SECTION
396	LARYNGITIS
396	SYNCOPE VASOVAGAL
395	ASPARTATE AMINOTRANSFERASE NORMAL
394	INCORRECT PRODUCT FORMULATION ADMINISTERED
394	HAEMATURIA
392	NEURITIS
391	INJECTION SITE ANAESTHESIA
390	CHOKING
389	PAIN OF SKIN
389	SINUS CONGESTION
387	DERMATITIS
387	HYPERGLYCAEMIA
386	ABORTION
385	HYPOPHAGIA
385	MYOCARDITIS
383	WHITE BLOOD CELL COUNT
383	INTERCHANGE OF VACCINE PRODUCTS
383	WEIGHT INCREASED
381	CULTURE STOOL NEGATIVE
378	TENDONITIS
378	NERVE INJURY
377	DEVELOPMENTAL DELAY
376	BLOOD PRESSURE
376	FACIAL PAIN
375	HENOCH-SCHONLEIN PURPURA
372	MENINGITIS PNEUMOCOCCAL
372	BLOOD CREATINE PHOSPHOKINASE NORMAL
371	INJECTION SITE STREAKING
370	HYPOACUSIS
370	BODY TEMPERATURE DECREASED
367	MYOCLONUS
361	SENSATION OF FOREIGN BODY
360	LYMPHOCYTE PERCENTAGE INCREASED
359	HEART RATE IRREGULAR
358	HERPES SIMPLEX SEROLOGY NEGATIVE
357	EXTENSIVE SWELLING OF VACCINATED LIMB
355	LYMPHADENITIS
353	BLOOD CHLORIDE NORMAL
353	ABNORMAL FAECES
353	SKIN STRIAE
352	STOMACH DISCOMFORT
352	FEELING OF BODY TEMPERATURE CHANGE
351	FACIAL PARESIS
349	CYTOMEGALOVIRUS TEST NEGATIVE
348	KAWASAKI'S DISEASE
348	BIOPSY SKIN ABNORMAL
347	MIDDLE INSOMNIA
346	BLOOD UREA INCREASED
346	CARDIOVASCULAR DISORDER
345	VAGINAL HAEMORRHAGE
345	NEUTROPHIL PERCENTAGE INCREASED
341	INCREASED UPPER AIRWAY SECRETION
341	CSF GLUCOSE NORMAL
340	CULTURE
340	BLOOD THYROID STIMULATING HORMONE NORMAL
340	INJECTION SITE PAPULE
340	BRONCHOSPASM
339	PERIARTHRITIS
339	HIV TEST NEGATIVE
338	NEUTROPHIL COUNT INCREASED
337	SKIN TIGHTNESS
337	MYOFASCITIS
332	MUSCULOSKELETAL DISCOMFORT
332	MENTAL IMPAIRMENT
332	TACHYPNOEA
330	BLOOD IMMUNOGLOBULIN M
329	MOOD ALTERED
328	TONSILLITIS
327	HYPERACUSIS
327	WALKING AID USER
326	ECHOCARDIOGRAM ABNORMAL
325	UNINTENDED PREGNANCY
324	ANAPHYLACTIC SHOCK
323	NEUROLOGICAL EXAMINATION
323	MOTOR DYSFUNCTION
322	TIC
322	MUSCLE CONTRACTIONS INVOLUNTARY
322	NYSTAGMUS
321	RESPIRATORY TRACT INFECTION
321	ANTISOCIAL BEHAVIOUR
320	AREFLEXIA
319	RED BLOOD CELL COUNT DECREASED
319	LACRIMAL DISORDER
318	MEASLES ANTIBODY NEGATIVE
316	MENSTRUATION IRREGULAR
316	POSTICTAL STATE
315	PLEURAL EFFUSION
315	BLOOD CALCIUM NORMAL
315	BLOOD IMMUNOGLOBULIN G
315	STREPTOCOCCAL IDENTIFICATION TEST NEGATIVE
314	STRIDOR
314	CIRCULATORY COLLAPSE
314	STRABISMUS
314	MUSCULOSKELETAL CHEST PAIN
313	BRONCHIOLITIS
312	CULTURE URINE
309	PHOTOSENSITIVITY REACTION
309	FOOD ALLERGY
309	VARICELLA VIRUS TEST POSITIVE
307	VACCINATION SITE ERYTHEMA
304	ACCIDENTAL EXPOSURE
304	DIFFERENTIAL WHITE BLOOD CELL COUNT
303	MUMPS ANTIBODY TEST NEGATIVE
303	NEUTROPHIL COUNT DECREASED
303	RUBELLA ANTIBODY NEGATIVE
303	ROTATOR CUFF SYNDROME
302	ACUTE DISSEMINATED ENCEPHALOMYELITIS
300	HEPATITIS B SURFACE ANTIBODY NEGATIVE
300	MYOCARDIAL INFARCTION
299	ALLERGY TEST
298	MENTAL STATUS CHANGES
298	BRAIN OEDEMA
297	PERIPHERAL VASCULAR DISORDER
297	BLOOD GLUCOSE DECREASED
296	HEPATIC ENZYME INCREASED
296	RENAL FAILURE
295	BREAST PAIN
294	BORDETELLA TEST POSITIVE
294	MONOPLEGIA
294	HEART RATE NORMAL
293	CSF PROTEIN NORMAL
292	HERPES SIMPLEX
292	BLOOD SODIUM DECREASED
292	MEAN CELL VOLUME NORMAL
291	HEMIPLEGIA
291	EAR DISCOMFORT
291	WHEELCHAIR USER
290	MUSCLE DISORDER
290	SECONDARY TRANSMISSION
289	FASCIITIS
288	CONTRAINDICATION TO VACCINATION
288	STAPHYLOCOCCAL INFECTION
287	CERVICAL DYSPLASIA
285	EYE OEDEMA
284	BIOPSY
284	NERVE CONDUCTION STUDIES ABNORMAL
284	ATRIAL FIBRILLATION
283	LYMPHOCYTE COUNT INCREASED
282	AMENORRHOEA
281	CSF WHITE BLOOD CELL COUNT INCREASED
281	X-RAY LIMB NORMAL
279	VACCINATION SITE INDURATION
279	HEARING IMPAIRED
279	ELECTROMYOGRAM NORMAL
278	LYMPHOCYTE PERCENTAGE DECREASED
278	DIZZINESS POSTURAL
277	NEUTROPENIA
277	THYROID FUNCTION TEST NORMAL
277	OXYGEN SATURATION NORMAL
277	DECREASED ACTIVITY
275	INCORRECT DRUG DOSAGE FORM ADMINISTERED
274	HYPOGLYCAEMIA
273	EYELID PTOSIS
272	FOETAL EXPOSURE DURING PREGNANCY
272	INFLUENZA SEROLOGY NEGATIVE
272	URINARY RETENTION
272	LIVEDO RETICULARIS
272	GENERALISED ERYTHEMA
271	THROMBOSIS
271	PULMONARY OEDEMA
269	SPEECH DISORDER DEVELOPMENTAL
269	SCAN BRAIN
268	IMMUNOLOGY TEST
268	EPSTEIN-BARR VIRUS TEST NEGATIVE
267	VISUAL FIELD DEFECT
267	PARESIS
266	SOCIAL AVOIDANT BEHAVIOUR
264	SYRINGE ISSUE
263	VARICELLA VIRUS TEST NEGATIVE
263	DISABILITY
262	BLOOD GLUCOSE
260	NERVE CONDUCTION STUDIES
260	FULL BLOOD COUNT ABNORMAL
259	DECREASED EYE CONTACT
258	PETIT MAL EPILEPSY
258	BREATH SOUNDS ABNORMAL
257	OEDEMA MOUTH
257	HYPERTHERMIA
256	BLOOD IMMUNOGLOBULIN G NORMAL
254	ROTAVIRUS TEST NEGATIVE
254	DRUG HYPERSENSITIVITY
253	OCCULT BLOOD POSITIVE
253	OVERDOSE
253	FAECAL INCONTINENCE
253	BLOOD PRODUCT TRANSFUSION
252	X-RAY LIMB
251	IMPAIRED DRIVING ABILITY
251	PNEUMONIA PNEUMOCOCCAL
251	TROPONIN I INCREASED
251	HEPATITIS B SURFACE ANTIGEN POSITIVE
250	ABORTION INDUCED
250	MOANING
250	BLOOD THYROID STIMULATING HORMONE
248	MONOCYTE PERCENTAGE
248	PLASMAPHERESIS
247	PANIC ATTACK
247	UVEITIS
247	LYMPHOCYTE PERCENTAGE
246	INJECTION SITE PUSTULE
246	DRY EYE
246	GASTROINTESTINAL HAEMORRHAGE
245	HEPATOMEGALY
244	STREPTOCOCCUS TEST
243	HYPERBILIRUBINAEMIA
242	MONOCYTE PERCENTAGE INCREASED
242	HEPATITIS B SURFACE ANTIGEN NEGATIVE
242	POLYNEUROPATHY
240	TYPE 1 DIABETES MELLITUS
240	PAROTID GLAND ENLARGEMENT
240	CARDIAC DISORDER
240	RESPIRATION ABNORMAL
240	COLD COMPRESS THERAPY
239	UPPER RESPIRATORY TRACT CONGESTION
239	INJECTION SITE JOINT PAIN
238	INJECTION SITE DISCHARGE
237	STATUS EPILEPTICUS
237	POSTURAL ORTHOSTATIC TACHYCARDIA SYNDROME
236	MENSTRUAL DISORDER
235	HYPERREFLEXIA
235	CHROMATURIA
235	MENINGISM
234	FOAMING AT MOUTH
233	PRODUCT PREPARATION ERROR
233	BONE DISORDER
233	MONOCYTE COUNT INCREASED
232	HAEMATEMESIS
231	EATING DISORDER
231	ULTRASOUND ABDOMEN
230	BEDRIDDEN
230	POLYMERASE CHAIN REACTION POSITIVE
230	FLUID INTAKE REDUCED
229	SCAR
229	INJECTION SITE ATROPHY
229	VACCINATION SITE REACTION
228	MUSCULOSKELETAL DISORDER
228	NO ADVERSE EFFECT
228	TYPE III IMMUNE COMPLEX MEDIATED REACTION
226	MENORRHAGIA
225	FLANK PAIN
225	DIFFERENTIAL WHITE BLOOD CELL COUNT NORMAL
224	INFANTILE SPASMS
224	DRY THROAT
223	RADICULITIS BRACHIAL
223	RECTAL HAEMORRHAGE
222	MEAN CELL VOLUME DECREASED
222	ABDOMINAL PAIN LOWER
222	HEPATITIS B
221	IMMUNISATION REACTION
221	AUTISM SPECTRUM DISORDER
221	INJECTION SITE EXTRAVASATION
220	BLOOD BILIRUBIN NORMAL
220	DERMATITIS CONTACT
220	BLOOD ALKALINE PHOSPHATASE NORMAL
219	PULMONARY CONGESTION
219	SYNOVITIS
219	URINE HUMAN CHORIONIC GONADOTROPIN POSITIVE
218	CSF TEST
217	BLOOD POTASSIUM DECREASED
216	PROTEIN TOTAL NORMAL
216	BREATH HOLDING
216	RENAL FUNCTION TEST NORMAL
216	LYMPHOCYTE COUNT NORMAL
216	GENERALISED TONIC-CLONIC SEIZURE
215	PELVIC PAIN
215	POLYARTHRITIS
215	LYMPHOCYTOSIS
215	MONONUCLEOSIS HETEROPHILE TEST NEGATIVE
214	HYPOTHYROIDISM
213	INJECTION SITE MOVEMENT IMPAIRMENT
213	MEASLES
212	SLUGGISHNESS
212	CENTRAL NERVOUS SYSTEM LESION
212	ACCIDENTAL EXPOSURE TO PRODUCT
212	BORRELIA BURGDORFERI SEROLOGY NEGATIVE
211	CULTURE POSITIVE
211	INCOMPLETE COURSE OF VACCINATION
211	FONTANELLE BULGING
211	NEUTROPHIL PERCENTAGE
211	CYST
210	SIALOADENITIS
210	GASTRITIS
210	DERMATITIS EXFOLIATIVE
210	HYPORESPONSIVE TO STIMULI
209	BLOOD URINE PRESENT
209	FREQUENT BOWEL MOVEMENTS
209	DEAFNESS UNILATERAL
208	PNEUMOCOCCAL INFECTION
208	INFANTILE SPITTING UP
208	CHRONIC FATIGUE SYNDROME
208	CONGENITAL ANOMALY
207	FORMICATION
207	EOSINOPHILIA
207	HEAD DISCOMFORT
206	CSF WHITE BLOOD CELL COUNT NEGATIVE
206	LOSS OF PERSONAL INDEPENDENCE IN DAILY ACTIVITIES
205	DERMATITIS ALLERGIC
205	NO ADVERSE REACTION
204	HYPONATRAEMIA
204	RHEUMATOID FACTOR
204	NUCLEAR MAGNETIC RESONANCE IMAGING SPINAL ABNORMAL
203	MEAN CELL HAEMOGLOBIN CONCENTRATION NORMAL
203	ADENOVIRUS TEST
203	ANGER
202	SECRETION DISCHARGE
202	MYOPATHY
202	SPLENOMEGALY
201	HYPERAEMIA
201	PROTEINURIA
201	SINUS HEADACHE
201	ORAL PAIN
200	CARDIAC FAILURE
200	RESPIRATORY SYNCYTIAL VIRUS TEST NEGATIVE
200	ERYTHEMA NODOSUM
200	WHITE BLOOD CELL DISORDER
200	TENDON DISORDER
198	STRESS
198	LACERATION
198	PSORIASIS
198	FUNGAL INFECTION
198	TRISMUS
197	VACCINATION SITE RASH
197	INTRACRANIAL PRESSURE INCREASED
196	TENSION
195	CULTURE THROAT NEGATIVE
195	COLITIS
195	WRONG TECHNIQUE IN PRODUCT USAGE PROCESS
195	POST HERPETIC NEURALGIA
195	OFF LABEL USE
194	INFLUENZA VIRUS TEST POSITIVE
194	POLYMYALGIA RHEUMATICA
193	LOWER RESPIRATORY TRACT INFECTION
193	NARCOLEPSY
193	CULTURE STOOL
193	BLOOD ALBUMIN DECREASED
192	EYE ROLLING
192	INFECTION TRANSMISSION VIA PERSONAL CONTACT
192	PREMATURE LABOUR
190	FEAR
189	RED BLOOD CELLS CSF POSITIVE
189	DYSMENORRHOEA
189	PERIORBITAL OEDEMA
189	MEAN CELL HAEMOGLOBIN NORMAL
188	CSF CELL COUNT NORMAL
188	AGEUSIA
188	HEPATITIS C ANTIBODY NEGATIVE
188	OXYGEN SUPPLEMENTATION
188	PROTEIN URINE PRESENT
187	JOINT EFFUSION
187	STOOL ANALYSIS NORMAL
187	EOSINOPHIL PERCENTAGE
187	BODY TEMPERATURE NORMAL
186	FACIAL PARALYSIS
186	INJECTION SITE SCAB
186	BLOOD CREATINE PHOSPHOKINASE
185	EPSTEIN-BARR VIRUS ANTIBODY NEGATIVE
184	SKIN PLAQUE
184	FACE INJURY
184	NEUTROPHIL COUNT NORMAL
183	EMOTIONAL DISORDER
181	BLOOD AMYLASE INCREASED
181	ALLERGY TEST POSITIVE
181	SKIN PAPILLOMA
180	STEVENS-JOHNSON SYNDROME
180	CLUMSINESS
180	LYMPHANGITIS
180	BLOOD COUNT NORMAL
180	AUTONOMIC NERVOUS SYSTEM IMBALANCE
179	HAEMOPTYSIS
179	NONSPECIFIC REACTION
179	ALLERGY TEST NEGATIVE
178	ALLERGY TO METALS
178	APHONIA
177	IMMUNOLOGY TEST NORMAL
177	POST-TUSSIVE VOMITING
177	SKIN TEST POSITIVE
177	HIGH-PITCHED CRYING
177	VIRAL TEST
176	LARYNGEAL OEDEMA
176	CROUP INFECTIOUS
176	DEPRESSED MOOD
176	BARIUM ENEMA
176	TREPONEMA TEST NEGATIVE
174	BLOOD CHOLESTEROL INCREASED
174	ACCIDENTAL OVERDOSE
174	HYPOKALAEMIA
174	GRUNTING
174	DYSAESTHESIA
173	APPENDICECTOMY
173	RENAL IMPAIRMENT
173	CLONUS
173	MOOD SWINGS
173	BORRELIA TEST
173	HYPOPNOEA
173	CARDIO-RESPIRATORY ARREST
173	ATELECTASIS
172	BLOOD PRESSURE NORMAL
172	PANCREATITIS
171	PERSONALITY CHANGE
171	INCONTINENCE
171	DIPLEGIA
170	GLOSSODYNIA
170	FLUID RETENTION
170	CULTURE STOOL POSITIVE
170	ANOGENITAL WARTS
169	CHEILITIS
169	BLOOD ALBUMIN NORMAL
169	LYMPHOCYTE COUNT DECREASED
168	TROPONIN INCREASED
167	BLEPHAROSPASM
166	THROMBOCYTHAEMIA
166	COMPLEMENT FACTOR C3
166	BIOPSY MUSCLE ABNORMAL
165	WHITE BLOOD CELLS URINE POSITIVE
165	BACTERIAL TEST POSITIVE
165	STOOL ANALYSIS
165	RENAL FAILURE ACUTE
165	EXCORIATION
164	FEELING JITTERY
164	DYSPHEMIA
164	MENTAL DISORDER
164	GROIN PAIN
164	EOSINOPHIL COUNT NORMAL
163	INFECTIOUS MONONUCLEOSIS
163	OPHTHALMOLOGICAL EXAMINATION NORMAL
163	POST VACCINATION SYNDROME
162	EXPOSURE TO COMMUNICABLE DISEASE
162	INTESTINAL OBSTRUCTION
162	CSF CULTURE POSITIVE
162	TRANSAMINASES INCREASED
161	MATERNAL EXPOSURE BEFORE PREGNANCY
161	PAINFUL RESPIRATION
160	ORAL MUCOSAL BLISTERING
160	VITAMIN B12 NORMAL
160	HEPATITIS C TEST NEGATIVE
160	BED REST
159	URINE OUTPUT DECREASED
159	ANTINEUTROPHIL CYTOPLASMIC ANTIBODY NEGATIVE
158	BIOPSY SKIN
158	SALIVARY GLAND ENLARGEMENT
158	UPPER EXTREMITY MASS
158	DERMATITIS DIAPER
157	STREPTOCOCCAL IDENTIFICATION TEST
157	PARTIAL SEIZURES
157	ULTRASOUND ANTENATAL SCREEN NORMAL
157	PERICARDIAL EFFUSION
157	ANTIBODY TEST POSITIVE
157	ANTIBODY TEST
155	APHTHOUS STOMATITIS
155	TRANSFUSION
155	CEREBELLAR ATAXIA
155	BLOOD POTASSIUM INCREASED
155	AXILLARY MASS
155	COAGULATION TEST NORMAL
155	CARDIOMYOPATHY
155	PURULENT DISCHARGE
154	SPINAL PAIN
154	NECROSIS
154	AFFECT LABILITY
154	TONIC CONVULSION
154	NEPHROTIC SYNDROME
154	LIVER DISORDER
154	NERVE CONDUCTION STUDIES NORMAL
153	LOCALISED OEDEMA
153	EOSINOPHIL COUNT INCREASED
152	DIAGNOSTIC PROCEDURE
152	PULMONARY EMBOLISM
151	FEEDING DISORDER
151	IMMUNOGLOBULINS INCREASED
151	TORTICOLLIS
151	INFLUENZA SEROLOGY POSITIVE
151	NEURALGIC AMYOTROPHY
151	FIBROSIS TENDINOUS
150	HYPERKINESIA
150	HAEMOLYTIC ANAEMIA
150	EOSINOPHIL PERCENTAGE INCREASED
149	ENTEROVIRUS TEST NEGATIVE
148	HEPATITIS A
148	COMPLEMENT FACTOR C4
148	OPHTHALMOLOGICAL EXAMINATION ABNORMAL
148	ULTRASOUND DOPPLER
148	RED CELL DISTRIBUTION WIDTH NORMAL
147	TROPONIN I
147	OXYGEN SATURATION
146	BLOOD IMMUNOGLOBULIN M NORMAL
146	ERYSIPELAS
146	BACTERAEMIA
145	ADVERSE DRUG REACTION
145	CYSTITIS
145	IMMUNE THROMBOCYTOPENIC PURPURA
145	APPARENT LIFE THREATENING EVENT
145	FEEDING DISORDER OF INFANCY OR EARLY CHILDHOOD
145	CEREBELLAR SYNDROME
144	RALES
144	DERMATITIS ATOPIC
144	NEONATAL DISORDER
144	DYSTONIA
144	ACIDOSIS
144	ORTHOSTATIC HYPOTENSION
144	ANTIBODY TEST ABNORMAL
143	NUCLEAR MAGNETIC RESONANCE IMAGING SPINAL
143	RHABDOMYOLYSIS
143	PANIC REACTION
143	HEPATITIS B SURFACE ANTIBODY POSITIVE
143	LIVER FUNCTION TEST
142	STOOL ANALYSIS ABNORMAL
142	TOOTHACHE
141	MEAN CELL HAEMOGLOBIN DECREASED
141	HEPATITIS B TEST NEGATIVE
141	PLEOCYTOSIS
141	PRODUCT USE ISSUE
141	HEPATIC ENZYME ABNORMAL
141	EYELID FUNCTION DISORDER
141	THERMAL BURN
141	OPHTHALMIC HERPES ZOSTER
140	GRANULOMA
140	MONOCYTE COUNT NORMAL
140	ANGINA PECTORIS
140	VIRAL RASH
139	PLATELET COUNT
139	GINGIVAL BLEEDING
139	PULSE ABSENT
139	VIRAL UPPER RESPIRATORY TRACT INFECTION
138	BLOOD IMMUNOGLOBULIN G INCREASED
138	PREGNANCY TEST URINE POSITIVE
138	AURICULAR SWELLING
138	GENERALISED OEDEMA
138	INCISIONAL DRAINAGE
138	VACCINATION ERROR
138	SKIN INFECTION
137	LYMPHOEDEMA
137	COAGULOPATHY
137	EXTENSOR PLANTAR RESPONSE
137	SINUS DISORDER
137	QUADRIPLEGIA
137	CHEMOTHERAPY
137	OPHTHALMOPLEGIA
137	RENAL PAIN
137	GASTROINTESTINAL TUBE INSERTION
136	URINE KETONE BODY PRESENT
136	PREMATURE BABY
136	CARDIAC MONITORING
136	SCRATCH
135	ABSCESS DRAINAGE
135	POLYURIA
135	CHILDHOOD DISINTEGRATIVE DISORDER
135	HEART RATE
134	BLOOD CALCIUM DECREASED
134	ODYNOPHAGIA
134	MUCOUS MEMBRANE DISORDER
134	CULTURE URINE POSITIVE
133	PROTHROMBIN TIME NORMAL
133	REGURGITATION
133	CEREBRAL HAEMORRHAGE
132	PROTEIN TOTAL DECREASED
132	INTRA-UTERINE DEATH
132	MENINGITIS ASEPTIC
131	VIRAL TEST POSITIVE
131	INFLUENZA A VIRUS TEST NEGATIVE
131	BASOPHIL PERCENTAGE DECREASED
131	INJECTION SITE PARAESTHESIA
131	IRRITABLE BOWEL SYNDROME
130	ORTHOSTATIC INTOLERANCE
130	ALPHA 1 FOETOPROTEIN NORMAL
130	JOINT INJURY
130	APHAGIA
130	COW POX
129	EXCESSIVE EYE BLINKING
129	ANGIOGRAM
129	CSF OLIGOCLONAL BAND PRESENT
129	SEROLOGY TEST
129	CARPAL TUNNEL SYNDROME
129	MEASLES ANTIBODY POSITIVE
129	CARDIOMEGALY
129	LUNG INFILTRATION
129	METAL POISONING
128	ARTHROPOD BITE
128	RESPIRATORY SYNCYTIAL VIRUS INFECTION
128	BLOOD MAGNESIUM NORMAL
127	IMMUNOLOGY TEST ABNORMAL
127	BLINDNESS UNILATERAL
127	X-RAY LIMB ABNORMAL
126	MUSCLE FATIGUE
126	FURUNCLE
126	YELLOW SKIN
126	INFLUENZA B VIRUS TEST POSITIVE
126	EPSTEIN-BARR VIRUS ANTIBODY POSITIVE
126	NEOPLASM
126	PROTHROMBIN TIME PROLONGED
126	INCOHERENT
126	ORAL ADMINISTRATION COMPLICATION
125	CARBON DIOXIDE NORMAL
125	INJECTION SITE HYPOAESTHESIA
125	BLOOD IMMUNOGLOBULIN E INCREASED
125	COMPUTERISED TOMOGRAM HEAD ABNORMAL
124	MENSTRUATION DELAYED
124	SINUS TACHYCARDIA
124	ERUCTATION
124	NUCLEAR MAGNETIC RESONANCE IMAGING SPINAL NORMAL
124	RESPIRATORY RATE DECREASED
124	COMPLEMENT FACTOR NORMAL
124	CONCUSSION
123	PHARYNGITIS STREPTOCOCCAL
123	HIV ANTIBODY NEGATIVE
123	COMPUTERISED TOMOGRAM THORAX ABNORMAL
123	ULTRASOUND DOPPLER NORMAL
123	PREGNANCY TEST NEGATIVE
122	CULTURE THROAT
122	PULSE PRESSURE DECREASED
122	PERONEAL NERVE PALSY
122	NIGHTMARE
122	RAYNAUD'S PHENOMENON
122	HERPES VIRUS INFECTION
121	RENAL DISORDER
121	COLITIS ULCERATIVE
121	REACTION TO PREVIOUS EXPOSURE TO ANY VACCINE
121	MOUTH HAEMORRHAGE
121	HAEMOGLOBIN
121	CANDIDIASIS
121	MENINGITIS VIRAL
121	NEUTROPHIL COUNT
120	OBSESSIVE-COMPULSIVE DISORDER
120	HEPATITIS A ANTIBODY NEGATIVE
120	MELAENA
120	SUDDEN DEATH
120	SLEEP APNOEA SYNDROME
120	REGRESSIVE BEHAVIOUR
119	DEEP VEIN THROMBOSIS
119	DELIVERY
119	UTERINE DILATION AND CURETTAGE
119	ORAL PRURITUS
118	BLINDNESS TRANSIENT
118	INJECTION SITE NECROSIS
118	BLOOD IMMUNOGLOBULIN A NORMAL
118	NEOPLASM MALIGNANT
118	TONSILLAR HYPERTROPHY
118	BRAIN INJURY
118	METRORRHAGIA
117	PANCYTOPENIA
117	LIVIDITY
117	WOUND
117	CARBON DIOXIDE DECREASED
117	GRAM STAIN NEGATIVE
117	VACCINE BREAKTHROUGH INFECTION
117	SEROLOGY NEGATIVE
117	ACTIVATED PARTIAL THROMBOPLASTIN TIME NORMAL
117	EYE INFLAMMATION
117	VENTRICULAR EXTRASYSTOLES
117	DRUG SCREEN NEGATIVE
117	HYPOCHROMIC ANAEMIA
117	PARALYSIS FLACCID
116	BLOOD CREATINE PHOSPHOKINASE MB INCREASED
116	MYCOPLASMA TEST
116	NUCLEAR MAGNETIC RESONANCE IMAGING SPINAL CORD ABNORMAL
116	SENSATION OF PRESSURE
116	DYSPNOEA EXERTIONAL
116	FAECES PALE
116	BASOPHIL PERCENTAGE
115	ASPIRATION
115	CONVERSION DISORDER
115	NEEDLE ISSUE
115	ABNORMAL DREAMS
115	RUBELLA ANTIBODY POSITIVE
115	THYROID DISORDER
115	TENOSYNOVITIS
115	BACTERIAL TEST
114	CROHN'S DISEASE
114	OVARIAN CYST
114	HAEMOGLOBIN INCREASED
114	EOSINOPHIL PERCENTAGE DECREASED
114	COMPLEX REGIONAL PAIN SYNDROME
114	CARDIAC FAILURE CONGESTIVE
114	CHRONIC OBSTRUCTIVE PULMONARY DISEASE
113	HEPATOCELLULAR DAMAGE
113	STAPHYLOCOCCUS TEST POSITIVE
112	INFLUENZA B VIRUS TEST
112	INFLAMMATORY MARKER INCREASED
112	INFLUENZA VIRUS TEST
111	GASTROENTERITIS VIRAL
111	ORAL DISCOMFORT
111	INTERNATIONAL NORMALISED RATIO INCREASED
111	LYMPHOPENIA
111	BLOOD HUMAN CHORIONIC GONADOTROPIN POSITIVE
111	POSTURING
111	ASPHYXIA
111	TONGUE DISCOLOURATION
110	VESTIBULAR DISORDER
110	COMPUTERISED TOMOGRAM ABDOMEN ABNORMAL
110	TILT TABLE TEST POSITIVE
110	ORAL CANDIDIASIS
110	BRUXISM
110	OSTEOMYELITIS
110	MUSCLE SWELLING
110	DEMENTIA
110	PAROSMIA
109	MEASLES POST VACCINE
109	BODY TEMPERATURE FLUCTUATION
109	VACCINATION SITE CELLULITIS
108	BRONCHOPNEUMONIA
108	PARAPLEGIA
108	RED BLOOD CELLS URINE POSITIVE
108	THYROID FUNCTION TEST
108	BLOOD PH NORMAL
108	INTERNATIONAL NORMALISED RATIO NORMAL
108	HUMAN CHORIONIC GONADOTROPIN POSITIVE
108	CYTOMEGALOVIRUS TEST POSITIVE
108	CONJUNCTIVAL HYPERAEMIA
108	ABDOMINAL MASS
107	BLOOD THYROID STIMULATING HORMONE DECREASED
107	TROPONIN
107	TRANSIENT ISCHAEMIC ATTACK
107	HEPATITIS B ANTIBODY
107	SKIN HYPERPIGMENTATION
107	LAPAROTOMY
107	PAPILLOEDEMA
107	BASOPHIL COUNT NORMAL
107	VARICELLA ZOSTER VIRUS SEROLOGY POSITIVE
106	CARDIAC STRESS TEST
106	RESPIRATORY RATE
106	TROPONIN NORMAL
106	SKIN SWELLING
106	CEREBRAL INFARCTION
105	CHRONIC INFLAMMATORY DEMYELINATING POLYRADICULONEUROPATHY
105	FOLLICULITIS
105	PULSE ABNORMAL
105	MACULE
105	OPHTHALMOLOGICAL EXAMINATION
105	CARDIAC MURMUR
105	QUALITY OF LIFE DECREASED
105	CSF PROTEIN
105	ENTERITIS
104	BLOOD CALCIUM INCREASED
104	MONOPARESIS
104	BLOOD ELECTROLYTES
104	SEROCONVERSION TEST NEGATIVE
104	SEPTIC SHOCK
104	STREPTOCOCCAL IDENTIFICATION TEST POSITIVE
103	MICTURITION URGENCY
103	GAMMA-GLUTAMYLTRANSFERASE NORMAL
103	BARIUM DOUBLE CONTRAST
103	STREPTOCOCCAL INFECTION
103	ANGIOPATHY
103	LEUKOCYTOCLASTIC VASCULITIS
103	MEAN PLATELET VOLUME NORMAL
103	DYSGRAPHIA
103	RED BLOOD CELL ABNORMALITY
103	SUPRAVENTRICULAR TACHYCARDIA
103	PHOTOPSIA
103	BLOOD IMMUNOGLOBULIN A
102	HEPATITIS B CORE ANTIBODY NEGATIVE
102	INJECTION SITE JOINT MOVEMENT IMPAIRMENT
102	HYDROCEPHALUS
101	CATAPLEXY
101	ULTRASOUND ANTENATAL SCREEN ABNORMAL
101	MILLER FISHER SYNDROME
101	NASAL DISCOMFORT
101	PH URINE NORMAL
101	AUTOIMMUNE THYROIDITIS
100	SKIN NECROSIS
100	SKIN MASS
100	SLOW RESPONSE TO STIMULI
100	LIP BLISTER
100	PYELONEPHRITIS
100	MUSCLE STRAIN
100	VACCINATION SITE INFLAMMATION
100	EXERCISE TOLERANCE DECREASED
100	BLOOD LACTATE DEHYDROGENASE NORMAL
99	LYME DISEASE
99	ERECTILE DYSFUNCTION
99	ATTENTION DEFICIT/HYPERACTIVITY DISORDER
99	CSF CELL COUNT INCREASED
98	DERMATOMYOSITIS
98	HAEMATOLOGY TEST NORMAL
98	TYPHOID FEVER
98	GASTROINTESTINAL SOUNDS ABNORMAL
98	OLIGURIA
98	DEMYELINATING POLYNEUROPATHY
98	PROTHROMBIN TIME
98	SUBCUTANEOUS NODULE
98	HEPATITIS A ANTIBODY POSITIVE
97	BORRELIA BURGDORFERI SEROLOGY
97	PREGNANCY TEST
97	BLOOD IMMUNOGLOBULIN G DECREASED
97	ULTRASOUND SKULL NORMAL
97	GROWTH RETARDATION
97	SEROLOGY POSITIVE
97	INTERVERTEBRAL DISC PROTRUSION
97	ASCITES
97	HEPATITIS B SURFACE ANTIGEN
97	BLOOD LACTIC ACID INCREASED
97	ORAL DISORDER
97	VACCINATION SITE OEDEMA
97	CSF OLIGOCLONAL BAND ABSENT
96	SKIN TEST
96	CORONARY ARTERY DISEASE
96	FEEDING DISORDER NEONATAL
96	MUMPS ANTIBODY TEST POSITIVE
96	RESTLESS LEGS SYNDROME
96	HERPES ZOSTER OPHTHALMIC
96	PATHOLOGY TEST
96	VISUAL EVOKED POTENTIALS NORMAL
96	METABOLIC ACIDOSIS
96	THERAPEUTIC RESPONSE DECREASED
96	BLOOD PHOSPHORUS NORMAL
95	BOWEL MOVEMENT IRREGULARITY
95	URINARY SYSTEM X-RAY
95	SOMATOSENSORY EVOKED POTENTIALS
95	GLOMERULONEPHRITIS
95	ROSEOLA
95	TOXOPLASMA SEROLOGY NEGATIVE
94	POLYDIPSIA
94	BRAIN SCAN NORMAL
94	TUNNEL VISION
94	BLOOD FOLATE NORMAL
94	PSYCHOTIC DISORDER
94	COMMUNICATION DISORDER
94	HYPERLIPIDAEMIA
94	FOOD INTOLERANCE
93	BLOOD IMMUNOGLOBULIN E
93	PLATELET DISORDER
93	VARICELLA VIRUS TEST
93	ABDOMINAL TENDERNESS
93	LIP OEDEMA
93	GLYCOSYLATED HAEMOGLOBIN INCREASED
93	GASTRIC DISORDER
93	THYROXINE FREE NORMAL
92	ENDOSCOPY
92	BLOOD BICARBONATE NORMAL
92	PLEURISY
92	APPENDICITIS
92	HISTOLOGY ABNORMAL
92	HYPERCHOLESTEROLAEMIA
91	PARAPARESIS
91	ENZYME ABNORMALITY
91	HEAD BANGING
91	PRODUCT RECONSTITUTION ISSUE
91	HALLUCINATION, VISUAL
91	HAEMOLYSIS
91	MULTI-ORGAN FAILURE
91	ABNORMAL SENSATION IN EYE
91	FLUID REPLACEMENT
91	GASTROINTESTINAL PAIN
91	ROAD TRAFFIC ACCIDENT
90	BLOOD UREA DECREASED
90	HEPATIC FAILURE
90	LOBAR PNEUMONIA
90	OTITIS MEDIA ACUTE
90	ACTIVATED PARTIAL THROMBOPLASTIN TIME
90	BLOOD IRON DECREASED
90	BLOOD IMMUNOGLOBULIN M INCREASED
90	IMMUNOGLOBULINS DECREASED
90	EAR, NOSE AND THROAT EXAMINATION NORMAL
89	BLOOD CREATININE DECREASED
89	BLOOD URIC ACID NORMAL
89	BLOOD PH DECREASED
89	SUTURE INSERTION
89	TEMPERATURE INTOLERANCE
89	TONGUE BITING
89	EAR SWELLING
89	BLOOD CREATININE
89	MONONUCLEOSIS HETEROPHILE TEST
89	MILK ALLERGY
89	BLOOD CREATINE PHOSPHOKINASE MB
89	ORCHITIS
88	VARICELLA ZOSTER SEROLOGY NEGATIVE
88	ELECTROCARDIOGRAM ST SEGMENT ELEVATION
88	URINARY TRACT DISORDER
88	PNEUMOCOCCAL SEPSIS
88	OCCULT BLOOD NEGATIVE
88	INJECTION SITE MACULE
88	RHEUMATOID FACTOR POSITIVE
88	SKIN TEST NEGATIVE
88	INJECTION SITE SCAR
88	RED BLOOD CELL COUNT INCREASED
88	IMMUNOGLOBULINS NORMAL
88	ELECTRONEUROGRAPHY
88	COLONOSCOPY
87	VACCINATION SITE NODULE
87	TEARFULNESS
87	CEREBRAL ISCHAEMIA
87	DRUG EXPOSURE BEFORE PREGNANCY
87	ERYTHEMA OF EYELID
87	ARTHRITIS REACTIVE
87	PARVOVIRUS B19 TEST NEGATIVE
87	BLOOD BICARBONATE DECREASED
87	CARDIAC ENZYMES NORMAL
87	PERICARDIAL DISEASE
86	HEPATIC STEATOSIS
86	PROTEIN URINE ABSENT
86	BLOOD PRESSURE FLUCTUATION
86	CIRCUMSTANCE OR INFORMATION CAPABLE OF LEADING TO MEDICATION ERROR
85	INTESTINAL RESECTION
85	SUICIDAL IDEATION
85	BRACHIAL PLEXOPATHY
85	HYPERTHYROIDISM
85	NEISSERIA TEST POSITIVE
85	HLA MARKER STUDY
85	VIRUS SEROLOGY TEST
84	EYE HAEMORRHAGE
84	MUSCLE CONTRACTURE
84	BLOOD COUNT
84	HAIR METAL TEST ABNORMAL
83	EXPOSURE VIA DIRECT CONTACT
83	MENINGITIS BACTERIAL
83	APLASTIC ANAEMIA
83	UPPER-AIRWAY COUGH SYNDROME
83	INJECTION SITE ABSCESS STERILE
83	ESCHERICHIA TEST POSITIVE
83	ACTIVATED PARTIAL THROMBOPLASTIN TIME PROLONGED
83	APGAR SCORE NORMAL
83	ENURESIS
83	SPECIFIC GRAVITY URINE NORMAL
82	PROTEIN TOTAL INCREASED
82	VACCINATION SITE GRANULOMA
82	RED CELL DISTRIBUTION WIDTH INCREASED
82	CSF GLUCOSE
82	PNEUMONIA STREPTOCOCCAL
82	PNEUMONIA ASPIRATION
81	STILLBIRTH
81	ALBUMINURIA
81	DRUG WITHDRAWAL SYNDROME
81	OROPHARYNGEAL BLISTERING
80	ULTRASOUND ANTENATAL SCREEN
80	HAEMOPHILUS INFECTION
80	VISUAL EVOKED POTENTIALS ABNORMAL
80	SKIN LACERATION
80	TRACHEOSTOMY
80	DEAFNESS NEUROSENSORY
80	LYMPHOCYTE MORPHOLOGY ABNORMAL
80	MUSCLE SPASTICITY
80	FIBRIN D DIMER INCREASED
80	ACUTE RESPIRATORY DISTRESS SYNDROME
80	MIOSIS
80	HIV TEST
80	FEELING DRUNK
80	PNEUMOTHORAX
79	CYTOGENETIC ANALYSIS NORMAL
79	SLEEP STUDY
79	PREGNANCY
79	PNEUMONITIS
79	SUDDEN HEARING LOSS
79	ANTINUCLEAR ANTIBODY INCREASED
79	RESPIRATORY SYNCYTIAL VIRUS TEST POSITIVE
79	SPINAL X-RAY NORMAL
78	DRUG ERUPTION
78	TILT TABLE TEST NORMAL
78	GLOSSITIS
78	ARTHRITIS BACTERIAL
78	WEIGHT GAIN POOR
78	BLOOD LACTIC ACID NORMAL
78	CENTRAL NERVOUS SYSTEM INFLAMMATION
78	SPUTUM DISCOLOURED
77	ANTI-HBS ANTIBODY NEGATIVE
77	OBSTRUCTIVE AIRWAYS DISORDER
77	SERUM FERRITIN NORMAL
77	BLOOD GASES NORMAL
77	OESOPHAGITIS
77	CERVIX CARCINOMA
77	HYPERKALAEMIA
77	LACTOSE INTOLERANCE
77	ELECTROCARDIOGRAM AMBULATORY
77	SMEAR CERVIX
76	LOSS OF CONTROL OF LEGS
76	REACTION TO PRESERVATIVES
76	VERTICAL INFECTION TRANSMISSION
76	BLOOD GLUCOSE ABNORMAL
76	BLOOD CHOLESTEROL NORMAL
76	SPINAL X-RAY
76	BLOOD PRESSURE ABNORMAL
76	RHINITIS ALLERGIC
75	BILIRUBIN CONJUGATED INCREASED
75	SEROLOGY NORMAL
75	SKIN INDURATION
75	CSF GLUCOSE INCREASED
75	THYROIDITIS
75	TUBERCULIN TEST
75	LIMB INJURY
75	SLEEP STUDY ABNORMAL
75	TESTICULAR DISORDER
75	HAEMORRHAGE SUBCUTANEOUS
75	IMMUNOGLOBULINS
75	PHARMACEUTICAL PRODUCT COMPLAINT
74	DISTURBANCE IN SOCIAL BEHAVIOUR
74	GLUCOSE URINE ABSENT
74	INTERSTITIAL LUNG DISEASE
74	EYELID DISORDER
74	INTERNATIONAL NORMALISED RATIO
74	EOSINOPHIL COUNT DECREASED
74	BIOPSY KIDNEY ABNORMAL
74	PREMATURE DELIVERY
74	DEPERSONALISATION
73	TOXICOLOGIC TEST NORMAL
73	BLOOD FIBRINOGEN INCREASED
73	POLIOMYELITIS
73	DNA ANTIBODY NEGATIVE
73	IMAGING PROCEDURE
73	TILT TABLE TEST
73	CYTOMEGALOVIRUS TEST
72	BASOPHIL COUNT DECREASED
72	LIVE BIRTH
72	COMPUTERISED TOMOGRAM ABDOMEN NORMAL
72	PITYRIASIS ROSEA
72	POST VIRAL FATIGUE SYNDROME
72	PSYCHOMOTOR SKILLS IMPAIRED
72	EPSTEIN-BARR VIRUS TEST
72	CYTOGENETIC ANALYSIS
72	SYPHILIS TEST NEGATIVE
71	EYE INFECTION
71	DRUG INTERACTION
71	CARDIOLIPIN ANTIBODY NEGATIVE
71	NITRITE URINE ABSENT
71	INITIAL INSOMNIA
71	RETINAL HAEMORRHAGE
71	ANOSMIA
71	KERATITIS
71	MULTIPLE USE OF SINGLE-USE PRODUCT
71	CHOLELITHIASIS
71	QUADRIPARESIS
71	IMPETIGO
71	X-RAY WITH CONTRAST UPPER GASTROINTESTINAL TRACT
70	PROCALCITONIN INCREASED
70	HEPATOSPLENOMEGALY
70	BLOOD DISORDER
70	JOINT CREPITATION
70	PULMONARY HAEMORRHAGE
70	PUPIL FIXED
70	COLONOSCOPY ABNORMAL
70	HAEMATOLOGY TEST
70	SCIATICA
70	CHAPPED LIPS
70	MEAN CELL HAEMOGLOBIN CONCENTRATION
70	IMMUNODEFICIENCY
69	GIANOTTI-CROSTI SYNDROME
69	INJURY ASSOCIATED WITH DEVICE
69	POSTNASAL DRIP
69	CSF CELL COUNT
69	SNORING
69	VITH NERVE PARALYSIS
68	BLOOD CHLORIDE INCREASED
68	CSF CULTURE
68	VITREOUS FLOATERS
68	INTERVERTEBRAL DISC DEGENERATION
68	AUTOIMMUNE THROMBOCYTOPENIA
68	MOUTH SWELLING
68	HOSTILITY
68	GINGIVAL PAIN
68	TYMPANIC MEMBRANE HYPERAEMIA
68	HERPES SIMPLEX SEROLOGY POSITIVE
68	PARASITE STOOL TEST NEGATIVE
68	PULMONARY FUNCTION TEST
68	IMMOBILE
67	ALOPECIA AREATA
67	AUDIOGRAM ABNORMAL
67	HEPATITIS B CORE ANTIBODY POSITIVE
67	CREPITATIONS
67	BARIUM ENEMA ABNORMAL
67	ACOUSTIC STIMULATION TESTS
67	CSF LYMPHOCYTE COUNT INCREASED
67	OPTIC NEURITIS RETROBULBAR
67	PEMPHIGOID
67	ELECTROPHORESIS PROTEIN NORMAL
67	INFLUENZA SEROLOGY
66	EXFOLIATIVE RASH
66	EXTRASYSTOLES
66	PO2 DECREASED
66	LIPASE NORMAL
66	PLEURITIC PAIN
66	DARK CIRCLES UNDER EYES
66	COELIAC DISEASE
66	LOCALISED INFECTION
66	LABYRINTHITIS
66	APNOEIC ATTACK
66	CHOKING SENSATION
66	LIP INJURY
66	CLONIC CONVULSION
66	OEDEMA GENITAL
66	SARCOIDOSIS
66	HEPATITIS VIRAL TEST NEGATIVE
65	IRITIS
65	PRE-ECLAMPSIA
65	VAGINAL INFECTION
65	BIOPSY BONE MARROW
65	MYOPERICARDITIS
65	SKIN HYPERTROPHY
65	TENSION HEADACHE
65	PARANASAL SINUS HYPERSECRETION
65	HEPATITIS B DNA ASSAY POSITIVE
65	DOUBLE STRANDED DNA ANTIBODY
64	MONOCYTOSIS
64	COLPOSCOPY
64	LEUKAEMIA
64	GOUT
64	ANGIOGRAM NORMAL
64	CONTINUOUS POSITIVE AIRWAY PRESSURE
64	BLOOD CHLORIDE DECREASED
64	CSF IMMUNOGLOBULIN INCREASED
64	EJECTION FRACTION DECREASED
64	ULTRASOUND DOPPLER ABNORMAL
64	MASTICATION DISORDER
64	HEPATITIS B ANTIBODY POSITIVE
64	LIP DRY
64	PLATELET TRANSFUSION
64	PROCALCITONIN
64	COMPUTERISED TOMOGRAM ABDOMEN
64	EXPOSURE TO VACCINATED PERSON
64	COMPLEX PARTIAL SEIZURES
64	VAGINAL DISCHARGE
64	EPSTEIN-BARR VIRUS INFECTION
64	SPLEEN DISORDER
63	MYOCLONIC EPILEPSY
63	PHARYNGEAL HYPOAESTHESIA
63	CARDIAC STRESS TEST NORMAL
63	MYASTHENIA GRAVIS
63	SEASONAL ALLERGY
63	STEREOTYPY
63	HELICOBACTER TEST NEGATIVE
63	ENTEROCOLITIS
63	DELUSION
63	CULTURE THROAT POSITIVE
63	CSF GLUCOSE DECREASED
62	ABSCESS LIMB
62	URINE KETONE BODY ABSENT
62	BREAST SWELLING
62	LYMPHOCYTE COUNT
62	BLADDER CATHETERISATION
62	EPSTEIN-BARR VIRUS TEST POSITIVE
62	INJECTION SITE ULCER
62	EAR CONGESTION
62	JUVENILE ARTHRITIS
62	HALLUCINATION, AUDITORY
62	PHLEBITIS
62	TEMPERATURE REGULATION DISORDER
62	POOR SUCKING REFLEX
62	TUBERCULIN TEST NEGATIVE
62	ALANINE AMINOTRANSFERASE
62	NECK MASS
61	FUNDOSCOPY NORMAL
61	CSF VIRUS NO ORGANISMS OBSERVED
61	SCAN
61	VIRAL DNA TEST POSITIVE
61	BLOOD TRIGLYCERIDES INCREASED
61	INJECTION SITE GRANULOMA
61	SCOTOMA
61	ANGIOTENSIN CONVERTING ENZYME
61	ENCEPHALITIS VIRAL
60	APPETITE DISORDER
60	VISUAL ACUITY TESTS ABNORMAL
60	CLOSTRIDIUM TEST NEGATIVE
60	BLOOD FIBRINOGEN NORMAL
60	SPINAL X-RAY ABNORMAL
60	PCO2 NORMAL
60	CARDIAC FUNCTION TEST NORMAL
60	COMPUTERISED TOMOGRAM THORAX NORMAL
60	TOOTH FRACTURE
60	CD4 LYMPHOCYTES DECREASED
60	POST VACCINATION AUTOINOCULATION
60	HYPERTROPHY
60	VITAMIN D
60	EYELID MARGIN CRUSTING
60	FAILURE TO THRIVE
60	BLOOD TRIGLYCERIDES NORMAL
60	BLOOD THYROID STIMULATING HORMONE INCREASED
60	ANTI-THYROID ANTIBODY POSITIVE
59	SENSORIMOTOR DISORDER
59	PSYCHOMOTOR RETARDATION
59	JUVENILE IDIOPATHIC ARTHRITIS
59	HYPOPROTEINAEMIA
59	COLONOSCOPY NORMAL
59	ULTRASOUND KIDNEY NORMAL
59	LYMPHOMA
59	HEPATITIS B VIRUS TEST POSITIVE
59	LIP DISCOLOURATION
59	MEDICAL DEVICE COMPLICATION
59	GLUCOSE URINE PRESENT
59	HYPERPLASIA
59	ILEUS
59	MULTIPLE SCLEROSIS RELAPSE
59	AUTOIMMUNE HEPATITIS
58	ESCHERICHIA INFECTION
58	OBESITY
58	C-REACTIVE PROTEIN DECREASED
58	CARDIAC FLUTTER
58	OCCULT BLOOD
58	VITAMIN B12
58	SOMATOSENSORY EVOKED POTENTIALS ABNORMAL
58	ELECTROCARDIOGRAM AMBULATORY NORMAL
58	CHLAMYDIA TEST NEGATIVE
58	LIPASE INCREASED
58	CHOLECYSTITIS
58	MICROSCOPY
58	INJECTION SITE DRYNESS
58	FIBRIN D DIMER
57	PARANOIA
57	TONGUE PARALYSIS
57	RED BLOOD CELL COUNT
57	CEREBROVASCULAR DISORDER
57	ACOUSTIC STIMULATION TESTS NORMAL
57	BLOOD IMMUNOGLOBULIN M DECREASED
57	BLOOD IRON NORMAL
57	SUICIDE ATTEMPT
57	ROTAVIRUS TEST
57	X-RAY OF PELVIS AND HIP NORMAL
57	RADICULOPATHY
57	HERPES SIMPLEX TEST NEGATIVE
57	HLA MARKER STUDY POSITIVE
57	BRAIN STEM AUDITORY EVOKED RESPONSE NORMAL
57	TONGUE ULCERATION
56	PERTUSSIS IDENTIFICATION TEST POSITIVE
56	DISSEMINATED INTRAVASCULAR COAGULATION
56	SCAN WITH CONTRAST
56	MYELOPATHY
56	SKIN HAEMORRHAGE
56	FOETAL DEATH
56	BIOPSY CERVIX ABNORMAL
56	MYCOPLASMA TEST POSITIVE
56	PERIPHERAL SENSORY NEUROPATHY
56	HAEMORRHAGE INTRACRANIAL
56	TRIGEMINAL NEURALGIA
56	ANTINEUTROPHIL CYTOPLASMIC ANTIBODY POSITIVE
56	KIDNEY INFECTION
56	SINUS BRADYCARDIA
56	HICCUPS
56	BORDETELLA TEST
56	LIP PAIN
56	BLOOD GASES
56	IMPAIRED HEALING
56	PUPILS UNEQUAL
56	BIOPSY BONE MARROW ABNORMAL
56	FAMILIAL RISK FACTOR
56	INJECTION SITE CYST
55	FIBRIN D DIMER NORMAL
55	EMPHYSEMA
55	WHITE MATTER LESION
55	PHYSIOTHERAPY
55	BASE EXCESS DECREASED
55	VITAMIN D DECREASED
55	OSTEOPOROSIS
55	ACUPUNCTURE
55	TENDON PAIN
55	NEPHROLITHIASIS
55	DISSOCIATION
55	BLOOD AMYLASE
55	SERUM FERRITIN INCREASED
55	MITRAL VALVE INCOMPETENCE
55	ELECTROLYTE IMBALANCE
54	GLASSY EYES
54	ECHOGRAPHY ABNORMAL
54	HAEMOPHILUS TEST POSITIVE
54	ABDOMINAL RIGIDITY
54	ANTIPHOSPHOLIPID ANTIBODIES NEGATIVE
54	BRONCHIAL HYPERREACTIVITY
54	VENTRICULAR TACHYCARDIA
54	HEAD TITUBATION
54	TRANSAMINASES
54	SMEAR CERVIX NORMAL
54	LABOUR COMPLICATION
54	CULTURE WOUND NEGATIVE
54	ADENOVIRUS TEST POSITIVE
53	HIV ANTIGEN NEGATIVE
53	HERNIA
53	SJOGREN'S SYNDROME
53	HYPOCALCAEMIA
53	OCULAR ICTERUS
53	SOFT TISSUE INFECTION
53	SICK RELATIVE
53	SPINAL OSTEOARTHRITIS
53	PUPILLARY REFLEX IMPAIRED
53	CEREBRAL PALSY
53	SCROTAL OEDEMA
53	CONJUNCTIVITIS INFECTIVE
53	GASTROINTESTINAL NECROSIS
53	GINGIVAL SWELLING
52	MIGRAINE WITH AURA
52	WHITE BLOOD CELLS URINE NEGATIVE
52	RADIOALLERGOSORBENT TEST NEGATIVE
52	PALMAR ERYTHEMA
52	MEASLES ANTIBODY
52	CEREBRAL DISORDER
52	LUNG INFECTION
52	ASPARTATE AMINOTRANSFERASE
52	URINE ABNORMALITY
52	LYMPH NODE PALPABLE
52	HEPATITIS B ANTIGEN POSITIVE
52	ASTHENOPIA
52	ILLUSION
52	SEXUAL DYSFUNCTION
52	INCREASED TENDENCY TO BRUISE
52	EUPHORIC MOOD
52	GOITRE
52	INFECTION SUSCEPTIBILITY INCREASED
52	TARDIVE DYSKINESIA
52	HAEMOLYTIC URAEMIC SYNDROME
52	NEPHRITIS
52	PULMONARY FUNCTION TEST NORMAL
52	ACOUSTIC STIMULATION TESTS ABNORMAL
52	CATHETER PLACEMENT
52	SUBDURAL HAEMATOMA
51	HEART RATE ABNORMAL
51	MASTOIDITIS
51	CEREBRAL ATROPHY
51	PREMATURE MENOPAUSE
51	ACTIVATED PARTIAL THROMBOPLASTIN TIME SHORTENED
51	WOUND SECRETION
51	THERAPEUTIC RESPONSE UNEXPECTED
51	BLOOD UREA
51	INCREASED APPETITE
51	TOOTH DISORDER
51	RHONCHI
51	ACUTE KIDNEY INJURY
51	GLYCOSYLATED HAEMOGLOBIN
51	HAEMORRHOIDS
51	MOTION SICKNESS
51	BRADYPHRENIA
51	SCAN NORMAL
51	BREAST TENDERNESS
51	ANURIA
50	VITAMIN D DEFICIENCY
50	VIRAL TITRE DECREASED
50	EXPOSURE DURING BREAST FEEDING
50	COMPUTERISED TOMOGRAM THORAX
50	BLOOD URINE
50	MEAN CELL VOLUME INCREASED
50	CONSCIOUSNESS FLUCTUATING
50	HEAT THERAPY
50	ENCEPHALOMYELITIS
50	INJECTION SITE INJURY
50	CSF RED BLOOD CELL COUNT POSITIVE
50	PHYSICAL EXAMINATION
50	RUBELLA ANTIBODY TEST
50	VACCINATION SITE BRUISING
50	ANTI-CYCLIC CITRULLINATED PEPTIDE ANTIBODY NEGATIVE
49	MEAN CELL HAEMOGLOBIN INCREASED
49	CERVICAL CONISATION
49	BLOOD IMMUNOGLOBULIN E NORMAL
49	CHRONIC HEPATITIS B
49	SUNBURN
49	FEBRILE INFECTION
49	VACCINATION SITE PRURITUS
49	GRANULOCYTE PERCENTAGE
49	HAEMATOCRIT
49	TEMPORAL ARTERITIS
49	REFLEX TEST NORMAL
49	PROTEIN TOTAL
49	RUBELLA
49	DIFFERENTIAL WHITE BLOOD CELL COUNT ABNORMAL
49	MUSCLE INJURY
49	GESTATIONAL DIABETES
49	EDUCATIONAL PROBLEM
49	RESPIRATORY SYNCYTIAL VIRUS TEST
49	INTUBATION
49	BLOOD URIC ACID INCREASED
49	GRAM STAIN POSITIVE
49	FUNGAL TEST
48	PUPILLARY DISORDER
48	DEAFNESS TRANSITORY
48	COMPLICATION OF PREGNANCY
48	ARTERITIS
48	BLOOD SODIUM INCREASED
48	OTORRHOEA
48	TESTICULAR SWELLING
48	RESPIRATORY ALKALOSIS
48	BIOPSY MUSCLE
48	POLYARTERITIS NODOSA
48	DIALYSIS
48	DERMATITIS ACNEIFORM
48	RHEUMATOID FACTOR INCREASED
48	BLOOD AMYLASE NORMAL
48	ADMINISTRATION SITE PAIN
48	APRAXIA
48	AURA
48	MUMPS ANTIBODY TEST
48	WEST NILE VIRUS TEST NEGATIVE
48	OPTIC ATROPHY
48	HAEMANGIOMA
47	ACUTE RESPIRATORY FAILURE
47	HORMONE LEVEL ABNORMAL
47	FOETAL HEART RATE ABNORMAL
47	BIOPSY BONE MARROW NORMAL
47	CONJUNCTIVAL HAEMORRHAGE
47	GRAM STAIN
47	CATHETERISATION CARDIAC
47	DRUG SCREEN
47	AUTOANTIBODY NEGATIVE
47	BLOOD BILIRUBIN
47	GINGIVITIS
47	ULCER
47	ANORECTAL DISORDER
46	LEARNING DISORDER
46	DEBRIDEMENT
46	SALMONELLA TEST POSITIVE
46	HEAT RASH
46	PIGMENTATION DISORDER
46	PACKED RED BLOOD CELL TRANSFUSION
46	URINARY SEDIMENT PRESENT
46	NEURODERMATITIS
46	MEAN CELL HAEMOGLOBIN CONCENTRATION DECREASED
46	LIPIDS NORMAL
46	EXTRAPYRAMIDAL DISORDER
46	MONONUCLEOSIS HETEROPHILE TEST POSITIVE
46	FRACTURE
46	FUNDOSCOPY ABNORMAL
46	BLOOD ALBUMIN
46	BORRELIA TEST POSITIVE
46	CHOLECYSTECTOMY
46	SCLERODERMA
46	ATRIAL SEPTAL DEFECT
46	HIV TEST POSITIVE
46	EXTUBATION
46	BLOOD IMMUNOGLOBULIN A INCREASED
46	EPIGLOTTITIS
46	THROMBOTIC THROMBOCYTOPENIC PURPURA
46	ABORTION MISSED
46	ENDOSCOPY ABNORMAL
45	CATATONIA
45	RIGHT VENTRICULAR FAILURE
45	VIRUS CULTURE
45	CARDIAC MONITORING NORMAL
45	LEARNING DISABILITY
45	CSF LACTATE NORMAL
45	SLEEP TERROR
45	MIDDLE EAR EFFUSION
45	BRAIN STEM SYNDROME
45	PULMONARY FIBROSIS
45	SKIN ATROPHY
45	PSEUDO LYMPHOMA
45	GLOMERULAR FILTRATION RATE
45	EYELIDS PRURITUS
45	SYSTEMIC INFLAMMATORY RESPONSE SYNDROME
45	MEAN CELL HAEMOGLOBIN
45	EMPYEMA
45	BRAIN NEOPLASM
45	MENINGOCOCCAL INFECTION
45	COLPOSCOPY ABNORMAL
[truncated: 8,170 more rows]
